# Supplementary material for: IL-27 induces LL-37/CRAMP expression from intestinal epithelial cells: implications for immunotherapy of Clostridioides difficile infection
Source: Gut Microbes. 2021 Aug 25;13(1):1968258. doi: 10.1080/19490976.2021.1968258 (PMC8405154; doi:10.1080/19490976.2021.1968258)
Supplement: Supplemental Material [file KGMI_A_1968258_SM1813.zip]

Archive with 7 entries (6 files):
- Supplementary information/
- Supplementary information/Supplementary Figure 1.TIF
- Supplementary information/Supplementary Figure captions.docx
- Supplementary information/Supplementary Materials and Methods.docx
- Supplementary information/Supplementary Table 1.docx
- Supplementary information/Supplementary Table 2.docx
- Supplementary information/Supplementary Table 3.docx
